# Supplementary material for: Amanitatullossiana, a new species, and two new records of AmanitasectionLepidella from north-western Himalaya, India
Source: MycoKeys. 2018 Jul 31;(37):73–92. doi: 10.3897/mycokeys.37.26420 (PMC6108235; doi:10.3897/mycokeys.37.26420)
Supplement: XML Treatment for Amanita tullossiana [file mycokeys.37.26420-treatment1.xml]

<!DOCTYPE tp:taxon-treatment
  PUBLIC "-//TaxonX//DTD Taxonomic Treatment Publishing DTD v0 20100105//EN" "tax-treatment-NSO.dtd">
<tp:taxon-treatment xmlns:tp="http://www.plazi.org/taxpub"><tp:treatment-meta><kwd-group><label>Taxon classification</label><kwd><named-content xmlns:xlink="http://www.w3.org/1999/xlink" content-type="kingdom">Fungi</named-content></kwd><kwd><named-content xmlns:xlink="http://www.w3.org/1999/xlink" content-type="order">Agaricales</named-content></kwd><kwd><named-content xmlns:xlink="http://www.w3.org/1999/xlink" content-type="family">Amanitaceae</named-content></kwd></kwd-group><mixed-citation publication-type="journal"><person-group><name><surname>Hosen</surname><given-names>Md. Iqbal</given-names></name><name><surname>Mehmood</surname><given-names>Tahir</given-names></name><name><surname>Das</surname><given-names>Kanad</given-names></name><name><surname>Kudzma</surname><given-names>Linas V.</given-names></name><name><surname>Bhatt</surname><given-names>R. P.</given-names></name></person-group><article-title><italic><tp:taxon-name><tp:taxon-name-part taxon-name-part-type="genus" reg="Amanita">Amanita</tp:taxon-name-part><tp:taxon-name-part taxon-name-part-type="species" reg="tullossiana">tullossiana</tp:taxon-name-part></tp:taxon-name></italic>, a new species, and two new records of <tp:taxon-name><tp:taxon-name-part taxon-name-part-type="genus" reg="Amanita">Amanita</tp:taxon-name-part><tp:taxon-name-part taxon-name-part-type="infraspecific-rank">section</tp:taxon-name-part><tp:taxon-name-part taxon-name-part-type="section" reg="Lepidella">Lepidella</tp:taxon-name-part></tp:taxon-name> from north-western Himalaya, India</article-title><source>MycoKeys</source><day>31</day><month>7</month><year>2018</year><volume>2018</volume><issue>37</issue><fpage>73</fpage><lpage>92</lpage><pub-id pub-id-type="doi">10.3897/mycokeys.37.26420</pub-id></mixed-citation></tp:treatment-meta><tp:nomenclature><tp:taxon-name>
            <tp:taxon-name-part taxon-name-part-type="genus" reg="Amanita">Amanita</tp:taxon-name-part>
            <tp:taxon-name-part taxon-name-part-type="species" reg="tullossiana">tullossiana</tp:taxon-name-part>
            <object-id xmlns:xlink="http://www.w3.org/1999/xlink" content-type="mycobank" xlink:type="simple">822821</object-id>
          </tp:taxon-name><tp:taxon-authority>Mehmood, Iqbal Hosen, K. Das &amp; R.P. Bhatt, sp. nov.</tp:taxon-authority><xref ref-type="fig" rid="F2">Figs 2</xref><xref ref-type="fig" rid="F3">, 3</xref></tp:nomenclature><tp:treatment-sec sec-type="Typification" id="SECID0E22AG"><title>Typification.</title><p>INDIA, Uttarakhand, Rudhraparyag district, Baniyakund, at 2655 m a.s.l., <named-content xmlns:xlink="http://www.w3.org/1999/xlink" content-type="dwc:verbatimCoordinates" xlink:type="simple"><named-content content-type="geo-json" specific-use="{&#34;type&#34;:&#34;Point&#34;,&#34;coordinates&#34;:[79.177633,30.483300]}" id="NCID0EE3AG" xlink:type="simple">30°28.998N, 79°10.658E</named-content></named-content>, 26 August 2014, T. Mehmood, TM 14-475 (RET 717-4, holotype; CAL 1611, isotype).</p></tp:treatment-sec><tp:treatment-sec sec-type="etymology" id="SECID0EJ3AG"><title>Etymology.</title><p>The epithet “<italic><tp:taxon-name><tp:taxon-name-part taxon-name-part-type="genus" reg="Amanita"/><tp:taxon-name-part taxon-name-part-type="species" reg="tullossiana">tullossiana</tp:taxon-name-part></tp:taxon-name></italic>” (Lat., “of Tulloss”) is proposed in honour of Dr. Rodham E. Tulloss for his contribution to the study of the genus <italic><tp:taxon-name><tp:taxon-name-part taxon-name-part-type="genus" reg="Amanita">Amanita</tp:taxon-name-part></tp:taxon-name></italic> all over the world.</p></tp:treatment-sec><tp:treatment-sec sec-type="diagnosis" id="SECID0EA4AG"><title>Diagnosis.</title><p>Distinct from all the known species of <italic><tp:taxon-name><tp:taxon-name-part taxon-name-part-type="genus" reg="Amanita">Amanita</tp:taxon-name-part></tp:taxon-name></italic> stirps <italic><tp:taxon-name><tp:taxon-name-part taxon-name-part-type="genus" reg="Cinereoconia">Cinereoconia</tp:taxon-name-part></tp:taxon-name></italic> by the combination of the following characters: medium-sized to large basidiomata (pileus 90–170 mm wide, stipe 150–185 × 20–25 mm); brownish-grey to dark grey pileus covered with floccose to subfelted, pulverulent patches of universal veil remnants; broadly ellipsoid to ellipsoid basidiospores measuring (8.5–)9–13(–13.5) × (5.8–)6–8(–8.5) µm.</p></tp:treatment-sec><tp:treatment-sec sec-type="description" id="SECID0EU4AG"><title>Description.</title><p><italic>Basidiomata</italic> medium-sized to large. <italic>Pileus</italic> 90–170 mm wide, initially hemispherical then convex to plano-convex and finally planar, shiny, slightly viscid when moist, ash grey (1B2), pastel grey (1C1), grey (4B1-4C1), brownish-grey, brownish-beige (6F2-3) to dark grey (1F1), slightly darker at centre; context 11–14 mm thick above stipe, white (1A1), thinning evenly toward margin, unchanging when cut or bruised. <italic>Universal veil on pileus</italic> as floccose to subfelted pulverulent patches, dark grey (1F1) to brownish-grey (6F2), greyish-black to dark grey (1F1), soft, up to 4 mm thick, 7–12 mm wide, irregularly distributed. <italic>Lamellae</italic> 6–10 mm broad, free to narrowly adnate, crowded, white (1A1), unchanging when injured; lamellulae, plentiful of several lengths, attenuate, truncate, with 8–9 lamellae per cm at margin. <italic>Stipe</italic> 150–185 × 20–25 mm (excluding bulb), attenuate upwards, upper part covered by dark grey (1F1) fibrils, lower part covered with recurved scales, with fibrils turn blackish when handled; context solid, white, unchanging on cutting or bruising. <italic>Partial veil</italic> superior, soft, cottony, white, easily collapsed or detachable. <italic>Bulb</italic> 70–88 × 25–41 mm, napiform to rooting, covered with brownish-grey (6F2) to dark grey (1F1) universal veil remnants, often upper part covered with grey (4B1) to dark grey (1F1) recurving scales. <italic>Odour</italic> indistinct, <italic>taste</italic> not observed. <italic>Spore deposit</italic> white.</p><p><italic>Basidiospores</italic> [300/15/10] (8.5–)9–13(–13.5) × (5.8–)6–8(–8.5) µm, [<bold>L</bold> = 9.5–11 µm, <bold>L</bold>' = 10.54 µm; <bold>W</bold> = 6–7.5 µm, <bold>W</bold>' = 6.83 µm; Q = (1.29–)1.40–1.66(–1.83), <bold>Q</bold> = 1.38–1.59, <bold>Q</bold>' = 1.54], broadly ellipsoid to ellipsoid, hyaline, thin-walled, smooth, amyloid; contents monoguttulate; apiculus lateral to sublateral, up to 1 µm long. <italic>Basidia</italic> 45–55(–65) × 9–14 µm, 2 to 4-spored, thin-walled; sterigmata up to 4 µm long; basal clamp connections absent. <italic>Lamellar edge tissue</italic> sterile, mainly composed of inflated globose to subglobose cells 20–35 × 15–25 µm and clavate to subclavate cells 40–50 × 15–18 µm. <italic>Subhymenium</italic> 40–50 μm thick, with 3–4 layers of inflated cells, <italic>w<sub>st</sub>-near</italic> = 35–50 μm, <italic>w<sub>st</sub>-far</italic>= 50–70 μm, basidia arising from small inflated cells 8–15 × 6–10 μm wide. <italic>Hymenophoral trama</italic> bilateral, divergent; <italic>w<sub>cs</sub></italic>= 60–80 μm; well rehydrated, filamentous, undifferentiated hyphae 3–8 μm wide; with lateral stratum composed of intercalary inflated cells 66–110 × 12–19 μm wide; vascular hyphae 9–14 μm. <italic>Pileipellis</italic> 140–195 μm thick, in two layers, with gelatinised colourless suprapellis (45–55 μm) thick, filamentous, undifferentiated hyphae subradially arranged; subpellis (95–140 μm) thick; filamentous, undifferentiated hyphae 2–6 μm wide, densely arranged in subpellis, with yellowish-brown intracellular pigment; vascular hyphae 7–10 μm wide, infrequent. <italic>Pileus context</italic> filamentous, undifferentiated hyphae 2–6 μm wide, thin-walled, hyaline, interwoven; broadly clavate to ellipsoid cells 86–130 × 26–45 μm, thin-walled, hyaline. <italic>Universal veil on pileus</italic> disordered; filamentous, undifferentiated hyphae 2–6 μm wide, branched, thin-walled, infrequent to scattered, with pale yellow vacuolar pigments; inflated cells dominantly globose to subglobose 25–88 × 22–70 µm, infrequent broadly ellipsoid to ellipsoid or pyriform 40–60 × 10–13 μm, often in chains of 2–3, with brownish to pale yellow vacuolar pigments; vascular hyphae 6–12 μm wide, frequent. <italic>Universal veil on stipe base</italic> disordered; filamentous, undifferentiated hyphae 2–5 μm wide, branched, thin-walled, scattered, with pale yellow vacuolar pigments; inflated cells dominantly globose to subglobose 30–70 × 25–65 µm, infrequent broadly ellipsoid to elongated cells 30–90 × 12–18 μm, with brownish to pale yellow vacuolar pigments; vascular hyphae 10–14 μm wide, often present. <italic>Partial veil</italic> abundant inflated cells broadly clavate to clavate 50–120 × 16– 29 µm, thin-walled, colourless, hyaline, sometimes with yellowish-brown vacuolar pigments; filamentous, undifferentiated hyphae 3–7 µm wide, dominant, thin walled, hyaline, colourless or sometimes with yellowish-brown pigments; vascular hyphae 4–8 μm wide. <italic>Stipe context</italic> longitudinally acrophysalidic; filamentous, undifferentiated hyphae 5–7 µm wide; acrophysalides 150–230 × 35–56 µm, thin-walled, colourless, hyaline, vascular hyphae not found. <italic>Clamp connections</italic> not observed in any tissues.</p><fig id="F2" position="float" orientation="portrait"><label>Figure 2.</label><caption><p><tp:taxon-name><tp:taxon-name-part taxon-name-part-type="genus" reg="Basidiomata">Basidiomata</tp:taxon-name-part></tp:taxon-name> of <italic><tp:taxon-name><tp:taxon-name-part taxon-name-part-type="genus" reg="Amanita">Amanita</tp:taxon-name-part><tp:taxon-name-part taxon-name-part-type="species" reg="tullossiana">tullossiana</tp:taxon-name-part></tp:taxon-name></italic> in natural habitat (RET 717-4, holotype; CAL 1611, isotype). <bold>a–d</bold> showing distinctive features of <italic><tp:taxon-name><tp:taxon-name-part taxon-name-part-type="genus" reg="Amanita">A.</tp:taxon-name-part><tp:taxon-name-part taxon-name-part-type="species" reg="tullossiana">tullossiana</tp:taxon-name-part></tp:taxon-name></italic> (universal veil remnants, appendiculate pileus margin and recurved scales on the stipe surface).</p></caption><graphic xmlns:xlink="http://www.w3.org/1999/xlink" xlink:href="mycokeys-37-073-g002.jpg" position="float" orientation="portrait" xlink:type="simple" id="oo_220327.jpg"/></fig><fig id="F3" position="float" orientation="portrait"><label>Figure 3.</label><caption><p>Microscopic features of <italic><tp:taxon-name><tp:taxon-name-part taxon-name-part-type="genus" reg="Amanita">Amanita</tp:taxon-name-part><tp:taxon-name-part taxon-name-part-type="species" reg="tullossiana">tullossiana</tp:taxon-name-part></tp:taxon-name></italic> (RET 717-4, holotype; CAL 1611, isotype). <bold>a</bold> Basidiospores <bold>b</bold> Basidia at different stages of development <bold>c</bold> Elements of universal veil from pileus surface (vascular hyphae are dark shaded).</p></caption><graphic xmlns:xlink="http://www.w3.org/1999/xlink" xlink:href="mycokeys-37-073-g003.jpg" position="float" orientation="portrait" xlink:type="simple" id="oo_220328.jpg"/></fig></tp:treatment-sec><tp:treatment-sec sec-type="Macrochemical tests on fresh basidiomata" id="SECID0ELCBG"><title>Macrochemical tests on fresh basidiomata.</title><p>5% KOH - negative on pileus, 2% phenol - negative and FeSO4 crystals - negative on pileus and in stipe context.</p></tp:treatment-sec><tp:treatment-sec sec-type="habitat" id="SECID0EQCBG"><title>Habitat and distribution.</title><p>Solitary to subgregarious in temperate mixed forest dominated by <italic><tp:taxon-name><tp:taxon-name-part taxon-name-part-type="genus" reg="Quercus">Quercus</tp:taxon-name-part><tp:taxon-name-part taxon-name-part-type="species" reg="semicarpifolia">semicarpifolia</tp:taxon-name-part></tp:taxon-name></italic> and <italic><tp:taxon-name><tp:taxon-name-part taxon-name-part-type="genus" reg="Abies">Abies</tp:taxon-name-part><tp:taxon-name-part taxon-name-part-type="species" reg="pindrow">pindrow</tp:taxon-name-part></tp:taxon-name></italic>, at 2350–2655 m a.s.l. Currently only known from India.</p></tp:treatment-sec><tp:treatment-sec sec-type="material" id="SECID0EMDBG"><title>Additional specimens examined.</title><p>INDIA, Uttarakhand, Rudraparyag district, Baniyakund, 26 August 2014, T. Mehmood, TM 14-486 (GUH-M-27001); same location, 14 July 2015, T. Mehmood, TM 15-624 (GUH-M-27002); same location, 1 August 2015, T. Mehmood, TM 15-786 (GUH-M-27003); same location, 2 August 2015, T. Mehmood, TM 15-815 (GUH-M-27004); same location, 8 August 2015, T. Mehmood, TM 15-891 (GUH-M-27005); same location, 30 August 2015, T. Mehmood, TM 15-1017 (GUH-M-27006); same location, 22 July 2016, T. Mehmood, TM 16-1123 (GUH-M-27007); same location, 26 August 2016, T. Mehmood, TM 16-1369 (GUH-M-27008); Nainital district, Mukteshwar 24 August 2016, T. Mehmood, TM 16-1338 (GUH-M-27009).</p></tp:treatment-sec><tp:treatment-sec sec-type="comments" id="SECID0ERDBG"><title>Commentary.</title><p>The grey to brownish-grey universal veil, the absence of clamp connections, disordered inflated cells intermixed with scattered filamentous hyphae, together with broadly ellipsoid to cylindrical basidiospores are the key features of sect. <tp:taxon-name><tp:taxon-name-part taxon-name-part-type="section" reg="Lepidella">Lepidella</tp:taxon-name-part></tp:taxon-name> stirps <italic><tp:taxon-name><tp:taxon-name-part taxon-name-part-type="genus" reg="Cinereoconia">Cinereoconia</tp:taxon-name-part></tp:taxon-name></italic> (<xref ref-type="bibr" rid="B2">Bas 1969</xref>). Based on the Bas’ key, the new taxon could be placed in <italic><tp:taxon-name><tp:taxon-name-part taxon-name-part-type="genus" reg="Amanita">Amanita</tp:taxon-name-part></tp:taxon-name></italic> [sect. <tp:taxon-name><tp:taxon-name-part taxon-name-part-type="genus" reg="Lepidella">Lepidella</tp:taxon-name-part><tp:taxon-name-part taxon-name-part-type="infraspecific-rank">subsect.</tp:taxon-name-part><tp:taxon-name-part taxon-name-part-type="subsection" reg="Solitariae">Solitariae</tp:taxon-name-part></tp:taxon-name>] stirps <italic><tp:taxon-name><tp:taxon-name-part taxon-name-part-type="genus" reg="Cinereoconia">Cinereoconia</tp:taxon-name-part></tp:taxon-name></italic>.</p><p>In stirps <italic><tp:taxon-name><tp:taxon-name-part taxon-name-part-type="genus" reg="Cinereoconia">Cinereoconia</tp:taxon-name-part></tp:taxon-name></italic>, <italic><tp:taxon-name><tp:taxon-name-part taxon-name-part-type="genus" reg="Amanita">A.</tp:taxon-name-part><tp:taxon-name-part taxon-name-part-type="species" reg="griseofarinosa">griseofarinosa</tp:taxon-name-part></tp:taxon-name></italic> Hongo, <italic><tp:taxon-name><tp:taxon-name-part taxon-name-part-type="genus" reg="Amanita">A.</tp:taxon-name-part><tp:taxon-name-part taxon-name-part-type="species" reg="lutescens">lutescens</tp:taxon-name-part></tp:taxon-name></italic> Hongo, <italic><tp:taxon-name><tp:taxon-name-part taxon-name-part-type="genus" reg="Amanita">A.</tp:taxon-name-part><tp:taxon-name-part taxon-name-part-type="species" reg="pelioma">pelioma</tp:taxon-name-part></tp:taxon-name></italic> Bas, <italic><tp:taxon-name><tp:taxon-name-part taxon-name-part-type="genus" reg="Amanita">A.</tp:taxon-name-part><tp:taxon-name-part taxon-name-part-type="species" reg="odorata">odorata</tp:taxon-name-part></tp:taxon-name></italic> Beeli, <italic><tp:taxon-name><tp:taxon-name-part taxon-name-part-type="genus" reg="Amanita">A.</tp:taxon-name-part><tp:taxon-name-part taxon-name-part-type="species" reg="vestita">vestita</tp:taxon-name-part></tp:taxon-name></italic> Corner &amp; Bas, <italic><tp:taxon-name><tp:taxon-name-part taxon-name-part-type="genus" reg="Amanita">A.</tp:taxon-name-part><tp:taxon-name-part taxon-name-part-type="species" reg="griseovelata">griseovelata</tp:taxon-name-part></tp:taxon-name></italic> D.A. Reid, <italic><tp:taxon-name><tp:taxon-name-part taxon-name-part-type="genus" reg="Amanita">A.</tp:taxon-name-part><tp:taxon-name-part taxon-name-part-type="species" reg="pallidoflavescens">pallidoflavescens</tp:taxon-name-part></tp:taxon-name></italic> Dav. T. Jenkins and A. viri<italic>dissima</italic> Wartchow are all species that should be compared to the morphology of the present taxon. <italic><tp:taxon-name><tp:taxon-name-part taxon-name-part-type="genus" reg="Amanita">Amanita</tp:taxon-name-part><tp:taxon-name-part taxon-name-part-type="species" reg="griseofarinosa">griseofarinosa</tp:taxon-name-part></tp:taxon-name></italic>, originally described from Japan, has a pale yellowish-grey pileus covered with dark coloured, farinose to tomentose universal veil remnants; and subglobose to broadly ellipsoid basidiospores 8.5–10 × 7–9 μm, with a lower <bold>Q</bold>' value = 1.2 (<xref ref-type="bibr" rid="B2">Bas 1969</xref>) than the basidiospores of the present taxon. <italic><tp:taxon-name><tp:taxon-name-part taxon-name-part-type="genus" reg="Amanita">Amanita</tp:taxon-name-part><tp:taxon-name-part taxon-name-part-type="species" reg="lutescens">lutescens</tp:taxon-name-part></tp:taxon-name></italic>, originally described from Japan, differs from <italic><tp:taxon-name><tp:taxon-name-part taxon-name-part-type="genus" reg="Amanita">A.</tp:taxon-name-part><tp:taxon-name-part taxon-name-part-type="species" reg="tullossiana">tullossiana</tp:taxon-name-part></tp:taxon-name></italic> by its small to medium-sized basidiomata 35–60 mm broad, context turning yellowish when cut or bruised and relatively smaller basidiospores 8–10(–10.5) × 5.5–6.5 μm (<xref ref-type="bibr" rid="B2">Bas 1969</xref>). <italic><tp:taxon-name><tp:taxon-name-part taxon-name-part-type="genus" reg="Amanita">Amanita</tp:taxon-name-part><tp:taxon-name-part taxon-name-part-type="species" reg="pelioma">pelioma</tp:taxon-name-part></tp:taxon-name></italic>, originally described from the USA, has a greyish-olive to pale brownish pileus, distinctive brown gills, a volva that bruises a distinctive blue-green and ellipsoid to elongate basidiospores 10–12.5 × 6.5–8 µm, with a higher <bold>Q</bold>' value = 1.65 (<xref ref-type="bibr" rid="B2">Bas 1969</xref>) than in the new species. <italic><tp:taxon-name><tp:taxon-name-part taxon-name-part-type="genus" reg="Amanita">Amanita</tp:taxon-name-part><tp:taxon-name-part taxon-name-part-type="species" reg="odorata">odorata</tp:taxon-name-part></tp:taxon-name></italic>, originally described from the Democratic Republic of Congo, has a greyish olivaceous brown pileus, pinkish-white lamellae and elongate to cylindric basidiospores 9.5–13 × 4.5–5.5 µm, with a <bold>Q</bold> value ranges = 1.55–2.05 (<xref ref-type="bibr" rid="B2">Bas 1969</xref>). <italic><tp:taxon-name><tp:taxon-name-part taxon-name-part-type="genus" reg="Amanita">Amanita</tp:taxon-name-part><tp:taxon-name-part taxon-name-part-type="species" reg="vestita">vestita</tp:taxon-name-part></tp:taxon-name></italic>, originally described from Singapore, has a pale greyish-white pileus covered with small micaceous umber particles, broadly ellipsoid to ellipsoid basidiospores 7.5–9 × 5.5–6.5 µm, with a <bold>Q</bold> value ranges = 1.3–1.35 (<xref ref-type="bibr" rid="B2">Bas 1969</xref>) lower than in the new taxon. <italic><tp:taxon-name><tp:taxon-name-part taxon-name-part-type="genus" reg="Amanita">Amanita</tp:taxon-name-part><tp:taxon-name-part taxon-name-part-type="species" reg="griseovelata">griseovelata</tp:taxon-name-part></tp:taxon-name></italic>, originally described from Victoria, Australia, has a slate-grey pileus covered pale grey, felty-pruinose universal veil remnants and subglobose to broadly ellipsoid basidiospores 7–10(–11.5) × 6.8–8.5 μm (<xref ref-type="bibr" rid="B22">Reid 1980</xref>). <italic><tp:taxon-name><tp:taxon-name-part taxon-name-part-type="genus" reg="Amanita">Amanita</tp:taxon-name-part><tp:taxon-name-part taxon-name-part-type="species" reg="pallidoflavescens">pallidoflavescens</tp:taxon-name-part></tp:taxon-name></italic>, originally described from the USA, has a white to silvery white pileus and bears elongate to cylindric basidiospores 8.6–10.2 × 4.7–5.5 µm (Jenkins 1980). <italic><tp:taxon-name><tp:taxon-name-part taxon-name-part-type="genus" reg="Amanita">Amanita</tp:taxon-name-part><tp:taxon-name-part taxon-name-part-type="species" reg="viridissima">viridissima</tp:taxon-name-part></tp:taxon-name></italic>, originally described from Brazil, has a green pileus and stipe, pale lamellae and elongate to cylindric basidiospores 9.8–13 × 5.7–8.3 µm, with a higher <bold>Q</bold>' value =1.82 (<xref ref-type="bibr" rid="B34">Wartchow 2016</xref>).</p><p><italic><tp:taxon-name><tp:taxon-name-part taxon-name-part-type="genus" reg="Amanita">Amanita</tp:taxon-name-part><tp:taxon-name-part taxon-name-part-type="species" reg="cinereopannosa">cinereopannosa</tp:taxon-name-part></tp:taxon-name></italic>, <italic><tp:taxon-name><tp:taxon-name-part taxon-name-part-type="genus" reg="Amanita">A.</tp:taxon-name-part><tp:taxon-name-part taxon-name-part-type="species" reg="cinereoconia">cinereoconia</tp:taxon-name-part></tp:taxon-name></italic> and <italic><tp:taxon-name><tp:taxon-name-part taxon-name-part-type="genus" reg="Amanita">A.</tp:taxon-name-part><tp:taxon-name-part taxon-name-part-type="species" reg="griseoverrucosa">griseoverrucosa</tp:taxon-name-part></tp:taxon-name></italic> are the phylogenetically closely related species to the new species (Fig. <xref ref-type="fig" rid="F1">1</xref>). However, all of them are distinguished morphologically. <italic><tp:taxon-name><tp:taxon-name-part taxon-name-part-type="genus" reg="Amanita">Amanita</tp:taxon-name-part><tp:taxon-name-part taxon-name-part-type="species" reg="cinereopannosa">cinereopannosa</tp:taxon-name-part></tp:taxon-name></italic>, originally described from USA, has a white to silvery sheen pileus covered with subfelted to subpyramidal warts, abundant filamentous hyphae and ellipsoid to elongated basidiospores (8–)8.8–10(–14.1) × (4.9–)5–6.7(–8.3) µm (<xref ref-type="bibr" rid="B32">Tulloss and Yang 2018</xref>). Furthermore, this species is considered endemic to eastern North America and has not been recorded in other parts of the world (<xref ref-type="bibr" rid="B8">Davison et al. 2013</xref>). <xref ref-type="bibr" rid="B2">Bas (1969)</xref> clearly held <italic><tp:taxon-name><tp:taxon-name-part taxon-name-part-type="genus" reg="Amanita">A.</tp:taxon-name-part><tp:taxon-name-part taxon-name-part-type="species" reg="cinereopannosa">cinereopannosa</tp:taxon-name-part></tp:taxon-name></italic> to be distinct from the species of stirps <italic><tp:taxon-name><tp:taxon-name-part taxon-name-part-type="genus" reg="Cinereoconia">Cinereoconia</tp:taxon-name-part></tp:taxon-name></italic> because he placed it in his stirps <italic><tp:taxon-name><tp:taxon-name-part taxon-name-part-type="genus" reg="Strobiliformis">Strobiliformis</tp:taxon-name-part></tp:taxon-name></italic>. <italic><tp:taxon-name><tp:taxon-name-part taxon-name-part-type="genus" reg="Amanita">Amanita</tp:taxon-name-part><tp:taxon-name-part taxon-name-part-type="species" reg="cinereoconia">cinereoconia</tp:taxon-name-part></tp:taxon-name></italic>, originally described from the USA, has a white to greyish pileus covered with grey, pulverulent to small warted universal veil remnants and bears elongate to cylindric basidiospores 7.8–10.9 × 4.7–6.2 µm, with a <bold>Q</bold> value = 1.72 (<xref ref-type="bibr" rid="B13">Jenkins 1986</xref>). In addition, <italic><tp:taxon-name><tp:taxon-name-part taxon-name-part-type="genus" reg="Amanita">A.</tp:taxon-name-part><tp:taxon-name-part taxon-name-part-type="species" reg="cinereoconia">cinereoconia</tp:taxon-name-part></tp:taxon-name></italic> has a peculiar smell like “chloride of lime” [meaning the smell of an outdoor pit toilet into which CaCl<sub>2</sub> has been added; hence, an odour of decaying protein] or faintly of “chlorine” (<xref ref-type="bibr" rid="B2">Bas 1969</xref>; <xref ref-type="bibr" rid="B13">Jenkins 1986</xref>). Bas proposed a variety <italic><tp:taxon-name><tp:taxon-name-part taxon-name-part-type="genus" reg="Amanita"/><tp:taxon-name-part taxon-name-part-type="species" reg="cinereoconia"/><tp:taxon-name-part taxon-name-part-type="variety" reg="croceescens">croceescens</tp:taxon-name-part></tp:taxon-name></italic> of <italic><tp:taxon-name><tp:taxon-name-part taxon-name-part-type="genus" reg="Amanita">A.</tp:taxon-name-part><tp:taxon-name-part taxon-name-part-type="species" reg="cinereoconia">cinereoconia</tp:taxon-name-part></tp:taxon-name></italic>; however, Tulloss had the opportunity to observe the transition of a single specimen from the “type variety” to “var. croceescens” and attributed the yellow colouration to the <italic><tp:taxon-name><tp:taxon-name-part taxon-name-part-type="genus" reg="Amanita">Amanita</tp:taxon-name-part></tp:taxon-name></italic> “yellowing syndrome” (Tulloss, pers. comm.). <italic><tp:taxon-name><tp:taxon-name-part taxon-name-part-type="genus" reg="Amanita">Amanita</tp:taxon-name-part><tp:taxon-name-part taxon-name-part-type="species" reg="griseoverrucosa">griseoverrucosa</tp:taxon-name-part></tp:taxon-name></italic>, originally described from China and reported here from India (see below), has a dirty white to greyish pileus, verrucose to conical universal remnants, a white to greyish-white stipe, a ventricose to clavate bulb and relatively smaller spores measuring 8–11 × 5.5–7 μm (<xref ref-type="bibr" rid="B38">Yang 2004</xref>) in comparison to <italic><tp:taxon-name><tp:taxon-name-part taxon-name-part-type="genus" reg="Amanita">A.</tp:taxon-name-part><tp:taxon-name-part taxon-name-part-type="species" reg="tullossiana">tullossiana</tp:taxon-name-part></tp:taxon-name></italic> 9–13 × 6–8 μm.</p></tp:treatment-sec><tp:treatment-sec><!--Section generated to contain objects referenced in tp:taxon-treatment.--><fig id="F1" position="float" orientation="portrait"><label>Figure 1.</label><caption><p>Phylogenetic relationships of <italic><tp:taxon-name><tp:taxon-name-part taxon-name-part-type="genus" reg="Amanita">Amanita</tp:taxon-name-part><tp:taxon-name-part taxon-name-part-type="species" reg="tullossiana">tullossiana</tp:taxon-name-part></tp:taxon-name></italic>, <italic><tp:taxon-name><tp:taxon-name-part taxon-name-part-type="genus" reg="Amanita">A.</tp:taxon-name-part><tp:taxon-name-part taxon-name-part-type="species" reg="griseoverrucosa">griseoverrucosa</tp:taxon-name-part></tp:taxon-name></italic> and <italic><tp:taxon-name><tp:taxon-name-part taxon-name-part-type="genus" reg="Amanita">A.</tp:taxon-name-part><tp:taxon-name-part taxon-name-part-type="species" reg="virgineoides">virgineoides</tp:taxon-name-part></tp:taxon-name></italic> inferred from nrLSU sequences using the Maximum Likelihood (<abbrev xmlns:xlink="http://www.w3.org/1999/xlink" xlink:title="Maximum Likelihood" id="ABBRID0EZYAG" xlink:type="simple">ML</abbrev>) method. Bootstrap support values (≥50%) obtained from maximum likelihood (<abbrev xmlns:xlink="http://www.w3.org/1999/xlink" xlink:title="Maximum Likelihood" id="ABBRID0E4YAG" xlink:type="simple">ML</abbrev>) analysis are shown above or beneath the branches at nodes. <italic><tp:taxon-name><tp:taxon-name-part taxon-name-part-type="genus" reg="Amanita">Amanita</tp:taxon-name-part><tp:taxon-name-part taxon-name-part-type="species" reg="tullossiana">tullossiana</tp:taxon-name-part></tp:taxon-name></italic>, <italic><tp:taxon-name><tp:taxon-name-part taxon-name-part-type="genus" reg="Amanita">A.</tp:taxon-name-part><tp:taxon-name-part taxon-name-part-type="species" reg="virgineoides">virgineoides</tp:taxon-name-part></tp:taxon-name></italic> and <italic><tp:taxon-name><tp:taxon-name-part taxon-name-part-type="genus" reg="Amanita">A.</tp:taxon-name-part><tp:taxon-name-part taxon-name-part-type="species" reg="griseoverrucosa">griseoverrucosa</tp:taxon-name-part></tp:taxon-name></italic> from India are highlighted in bold on the tree. GenBank accession numbers are provided after each species name and followed by country of origin.</p></caption><graphic xmlns:xlink="http://www.w3.org/1999/xlink" xlink:href="mycokeys-37-073-g001.jpg" position="float" orientation="portrait" xlink:type="simple" id="oo_220326.jpg"/></fig></tp:treatment-sec><ref-list><ref id="B2"><mixed-citation xmlns:xlink="http://www.w3.org/1999/xlink" xlink:type="simple"><person-group><name name-style="western"><surname>Bas</surname><given-names>C</given-names></name></person-group> (<year>1969</year>) <article-title>Morphology and subdivision of <italic><tp:taxon-name><tp:taxon-name-part taxon-name-part-type="genus">Amanita</tp:taxon-name-part></tp:taxon-name></italic> and monograph of its section <tp:taxon-name><tp:taxon-name-part taxon-name-part-type="section">Lepidella</tp:taxon-name-part></tp:taxon-name>.</article-title><source>Persoonia</source><volume>5</volume>: <fpage>285</fpage>–<lpage>579</lpage>.</mixed-citation></ref><ref id="B22"><mixed-citation xmlns:xlink="http://www.w3.org/1999/xlink" xlink:type="simple"><person-group><name name-style="western"><surname>Reid</surname><given-names>DA</given-names></name></person-group> (<year>1980</year>) <article-title>A monograph of the Australian species of <italic><tp:taxon-name><tp:taxon-name-part taxon-name-part-type="genus">Amanita</tp:taxon-name-part></tp:taxon-name></italic> Pers. ex Hook. (<tp:taxon-name><tp:taxon-name-part taxon-name-part-type="kingdom">Fungi</tp:taxon-name-part></tp:taxon-name>).</article-title><source>Australian Journal of Botany Supplementary Series</source><volume>8</volume>: <fpage>1</fpage>–<lpage>97</lpage>.</mixed-citation></ref><ref id="B34"><mixed-citation xmlns:xlink="http://www.w3.org/1999/xlink" xlink:type="simple"><person-group><name name-style="western"><surname>Wartchow</surname><given-names>F</given-names></name></person-group> (<year>2016</year>) <article-title><italic><tp:taxon-name><tp:taxon-name-part taxon-name-part-type="genus">Amanita</tp:taxon-name-part><tp:taxon-name-part taxon-name-part-type="species">viridissima</tp:taxon-name-part></tp:taxon-name></italic> (<tp:taxon-name><tp:taxon-name-part taxon-name-part-type="family">Amanitaceae</tp:taxon-name-part></tp:taxon-name>, <tp:taxon-name><tp:taxon-name-part taxon-name-part-type="phylum">Basidiomycota</tp:taxon-name-part></tp:taxon-name>), a striking new species from highlands of the semiarid region of Bahia, Brazil.</article-title><source>Plant Ecology and Evolution</source><volume>149</volume>: <fpage>241</fpage>–<lpage>248</lpage>. <ext-link xlink:type="simple" ext-link-type="doi" xlink:href="10.5091/plecevo.2016.1198">https://doi.org/10.5091/plecevo.2016.1198</ext-link></mixed-citation></ref><ref id="B32"><mixed-citation xmlns:xlink="http://www.w3.org/1999/xlink" xlink:type="simple"><person-group><name name-style="western"><surname>Tulloss</surname><given-names>RE</given-names></name><name name-style="western"><surname>Yang</surname><given-names>ZL</given-names></name></person-group> (<year>2018</year>) (mutable text). Studies in the <tp:taxon-name><tp:taxon-name-part taxon-name-part-type="family">Amanitaceae</tp:taxon-name-part></tp:taxon-name>. <ext-link xlink:type="simple" ext-link-type="uri" xlink:href="http://www.amanitaceae.org">http://www.amanitaceae.org</ext-link> [accessed November 2017]</mixed-citation></ref><ref id="B8"><mixed-citation xmlns:xlink="http://www.w3.org/1999/xlink" xlink:type="simple"><person-group><name name-style="western"><surname>Davison</surname><given-names>EM</given-names></name><name name-style="western"><surname>McGurk</surname><given-names>LE</given-names></name><name name-style="western"><surname>Bougher</surname><given-names>NL</given-names></name><name name-style="western"><surname>Syme</surname><given-names>K</given-names></name><name name-style="western"><surname>Watkin</surname><given-names>EL</given-names></name></person-group> (<year>2013</year>) <article-title><italic><tp:taxon-name><tp:taxon-name-part taxon-name-part-type="genus">Amanita</tp:taxon-name-part><tp:taxon-name-part taxon-name-part-type="species">lesueurii</tp:taxon-name-part></tp:taxon-name></italic> and <italic><tp:taxon-name><tp:taxon-name-part taxon-name-part-type="genus">A.</tp:taxon-name-part><tp:taxon-name-part taxon-name-part-type="species">wadjukiorum</tp:taxon-name-part></tp:taxon-name></italic> (<tp:taxon-name><tp:taxon-name-part taxon-name-part-type="phylum">Basidiomycota</tp:taxon-name-part></tp:taxon-name>), two new species from Western Australia, and an expanded description of <italic><tp:taxon-name><tp:taxon-name-part taxon-name-part-type="genus">A.</tp:taxon-name-part><tp:taxon-name-part taxon-name-part-type="species">fibrillopes</tp:taxon-name-part></tp:taxon-name></italic>.</article-title><source>Nuytsia</source><volume>23</volume>: <fpage>589</fpage>–<lpage>606</lpage>.</mixed-citation></ref><ref id="B13"><mixed-citation xmlns:xlink="http://www.w3.org/1999/xlink" xlink:type="simple"><person-group><name name-style="western"><surname>Jenkins</surname><given-names>DT</given-names></name></person-group> (<year>1986</year>) <source><italic><tp:taxon-name><tp:taxon-name-part taxon-name-part-type="genus">Amanita</tp:taxon-name-part></tp:taxon-name></italic> of North America.</source><publisher-name>Mad River Press</publisher-name>, <publisher-loc>Eureka. California</publisher-loc>, <size units="page">198 pp</size>.</mixed-citation></ref><ref id="B38"><mixed-citation xmlns:xlink="http://www.w3.org/1999/xlink" xlink:type="simple"><person-group><name name-style="western"><surname>Yang</surname><given-names>ZL</given-names></name></person-group> (<year>2004</year>) <article-title>Two new species of <italic><tp:taxon-name><tp:taxon-name-part taxon-name-part-type="genus">Amanita</tp:taxon-name-part></tp:taxon-name></italic> (<tp:taxon-name><tp:taxon-name-part taxon-name-part-type="phylum">Basidiomycota</tp:taxon-name-part></tp:taxon-name>) from China.</article-title> In: <person-group><name name-style="western"><surname>Agerer</surname><given-names>R</given-names></name><name name-style="western"><surname>Piepenbring</surname><given-names>M</given-names></name><name name-style="western"><surname>Blanz</surname><given-names>P</given-names></name></person-group> (<role>Eds</role>) <issue-title>Frontiers in Basidiomycote Mycology.</issue-title><source>IHW Verlag, Eching</source>, <fpage>315</fpage>–<lpage>324</lpage>.</mixed-citation></ref></ref-list></tp:taxon-treatment>
