# Supplementary material for: Amanitatullossiana, a new species, and two new records of AmanitasectionLepidella from north-western Himalaya, India
Source: MycoKeys. 2018 Jul 31;(37):73–92. doi: 10.3897/mycokeys.37.26420 (PMC6108235; doi:10.3897/mycokeys.37.26420)
Supplement: XML Treatment for Amanita griseoverrucosa [file mycokeys.37.26420-treatment2.xml]

<!DOCTYPE tp:taxon-treatment
  PUBLIC "-//TaxonX//DTD Taxonomic Treatment Publishing DTD v0 20100105//EN" "tax-treatment-NSO.dtd">
<tp:taxon-treatment xmlns:tp="http://www.plazi.org/taxpub"><tp:treatment-meta><kwd-group><label>Taxon classification</label><kwd><named-content xmlns:xlink="http://www.w3.org/1999/xlink" content-type="kingdom">Fungi</named-content></kwd><kwd><named-content xmlns:xlink="http://www.w3.org/1999/xlink" content-type="order">Agaricales</named-content></kwd><kwd><named-content xmlns:xlink="http://www.w3.org/1999/xlink" content-type="family">Amanitaceae</named-content></kwd></kwd-group><mixed-citation publication-type="journal"><person-group><name><surname>Hosen</surname><given-names>Md. Iqbal</given-names></name><name><surname>Mehmood</surname><given-names>Tahir</given-names></name><name><surname>Das</surname><given-names>Kanad</given-names></name><name><surname>Kudzma</surname><given-names>Linas V.</given-names></name><name><surname>Bhatt</surname><given-names>R. P.</given-names></name></person-group><article-title><italic><tp:taxon-name><tp:taxon-name-part taxon-name-part-type="genus" reg="Amanita">Amanita</tp:taxon-name-part><tp:taxon-name-part taxon-name-part-type="species" reg="tullossiana">tullossiana</tp:taxon-name-part></tp:taxon-name></italic>, a new species, and two new records of <tp:taxon-name><tp:taxon-name-part taxon-name-part-type="genus" reg="Amanita">Amanita</tp:taxon-name-part><tp:taxon-name-part taxon-name-part-type="infraspecific-rank">section</tp:taxon-name-part><tp:taxon-name-part taxon-name-part-type="section" reg="Lepidella">Lepidella</tp:taxon-name-part></tp:taxon-name> from north-western Himalaya, India</article-title><source>MycoKeys</source><day>31</day><month>7</month><year>2018</year><volume>2018</volume><issue>37</issue><fpage>73</fpage><lpage>92</lpage><pub-id pub-id-type="doi">10.3897/mycokeys.37.26420</pub-id></mixed-citation></tp:treatment-meta><tp:nomenclature><tp:taxon-name>
            <tp:taxon-name-part taxon-name-part-type="genus" reg="Amanita">Amanita</tp:taxon-name-part>
            <tp:taxon-name-part taxon-name-part-type="species" reg="griseoverrucosa">griseoverrucosa</tp:taxon-name-part>
          </tp:taxon-name><tp:taxon-authority>Zhu L. Yang, Bibliotheca Mycologica 170: 155 (1997)</tp:taxon-authority><xref ref-type="fig" rid="F4">Figs 4a, b</xref><xref ref-type="fig" rid="F5">, 5a, b</xref></tp:nomenclature><tp:treatment-sec sec-type="description" id="SECID0EDTBG"><title>Description.</title><p><italic>Basidiomata</italic> medium-sized to large. <italic>Pileus</italic> 60–125 mm wide, initially hemispherical then convex to plano-convex, dry, slightly viscid when moist, whitish to greyish-white (1B1) to ash grey (1B2) to grey (1D1); context 6–11 mm thick, white (1A1), thinning evenly towards margin, unchanging when cut or bruised. <italic>Universal veil on pileus</italic> as felted to subconical to verrucose, brownish-grey (1D3), greyish-brown (5F3) to dark grey (1F1), soft, up to 4 mm thick, 5–8 mm wide, irregularly distributed; margin non-striate, appendiculate; <italic>Lamellae</italic> free to narrowly adnate, crowded, white (1A1), unchanging, 6–10 mm broad; lamellulae attenuate, plentiful, of several lengths, with 7–8 lamellae per cm at margin. <italic>Stipe</italic> 45–90 × 12–21 mm (excluding bulb), narrowing upwards, solid, lower part covered by light grey (1D1) fibrillose squamules, upper part covered by white farinose squamules; context white, unchanging on cutting or bruising. <italic>Bulb</italic> 32–62 × 19–32 mm, ventricose to clavate, white, covered with grey (1D1) to dark grey (1F1), universal veil remnants. <italic>Partial veil</italic> superior, soft, cottony, white, easily collapsed. <italic>Odour</italic> indistinct, <italic>taste</italic> not observed. <italic>Spore deposit</italic> white.</p><p><italic>Basidiospores</italic> [80/4/2] (8–) 8.5–10(–11) × (5.5–)6 –6.5 (–7) µm, [<bold>L</bold> =9.05–9.17 µm, <bold>L</bold>' = 9.11 µm; <bold>W</bold> = 5.9–6.5 µm, <bold>W</bold>' = 6.2 µm; Q = (1.32–)1.42–1.5(–1.69), <bold>Q</bold> = 1.51–1.54, <bold>Q</bold>' = 1.53], ellipsoid, hyaline, thin walled, smooth, amyloid, apiculus sublateral, up to 1 µm. <italic>Basidia</italic> (34–)45–50(–53) × (9.5–)10–12(–14) µm, 2 to 4-spored, thin-walled, colourless, hyaline; sterigmata up to 4 µm long; basal clamp connections not observed in any tissue after extensive search. <italic>Lamellae edge</italic> sterile; composed of clavate or pyriform inflated cells 35–50 × 22–31 μm, thin walled, colourless, hyaline. <italic>Subhymenium</italic> 35–40 μm thick, <italic>w<sub>st</sub>-near</italic> = 30–40 μm, <italic>w<sub>st</sub>-far</italic> = 40–55 μm, basidia arising from subglobose to broadly ellipsoid cells (11–18 × 8–15 μm). <italic>Hymenophoral trama</italic> bilateral, divergent; <italic>w<sub>cs</sub></italic> = 40–60 μm; well rehydrated, filamentous, undifferentiated hyphae 3–8 μm wide; inflated cells ellipsoid to elongated 55–90 × 12–19 μm, diverging at an angle of approximately 40°; vascular hyphae 11–14 μm wide, infrequent. <italic>Pileipellis</italic> 130–150 μm thick, subradially to densely arranged, filamentous, undifferentiated hyphae 2–7 μm wide; vascular hyphae 7–10 μm wide, infrequent. <italic>Universal veil on pileus</italic> disordered; filamentous, undifferentiated hyphae 2–7 μm wide, scattered, branched, thin walled; inflated cells dominantly globose to subglobose 40–70 × 30–65 µm, broadly ellipsoid to ellipsoid 40–60 × 10–13 μm, often in chain of 2–3 cells, thin walled, hyaline, often with yellowish-brown vascular pigment. <italic>Universal veil on base of stipe</italic> disordered; filamentous, undifferentiated hyphae 3–8 μm wide, scattered, thin walled, branched, with brownish vacuolar pigments; inflated cells dominantly globose to subglobose 30–65 × 26–58 µm, broadly ellipsoid to ellipsoid or pyriform 26–55 × 8–13 μm, thin-walled, hyaline, with brownish vacuolar pigment. <italic>Partial veil</italic> abundant inflated cells clavate to broadly clavate 76–130 × 13–25 µm, thin walled, colourless, hyaline or brownish vacuolar pigments; filamentous, undifferentiated hyphae 3–5 µm wide. <italic>Stipe context</italic> longitudinally acrophysalidic, filamentous, undifferentiated hyphae 5–7 µm wide; acrophysalides 220–270 × 33–45 µm, filamentous, undifferentiated hyphae 4–8 µm wide, hyaline, vascular hyphae not found. <italic>Clamp connections</italic> not observed in any tissue.</p><fig id="F4" position="float" orientation="portrait"><label>Figure 4.</label><caption><p><tp:taxon-name><tp:taxon-name-part taxon-name-part-type="genus" reg="Basidiomata">Basidiomata</tp:taxon-name-part></tp:taxon-name> of <italic><tp:taxon-name><tp:taxon-name-part taxon-name-part-type="genus" reg="Amanita">Amanita</tp:taxon-name-part></tp:taxon-name></italic> species. <bold>a, b</bold> Basidiomata of <italic><tp:taxon-name><tp:taxon-name-part taxon-name-part-type="genus" reg="Amanita">A.</tp:taxon-name-part><tp:taxon-name-part taxon-name-part-type="species" reg="griseoverrucosa">griseoverrucosa</tp:taxon-name-part></tp:taxon-name></italic> in natural habitat (TM 16-1228) <bold>c, b</bold> Basidiomata of <italic><tp:taxon-name><tp:taxon-name-part taxon-name-part-type="genus" reg="Amanita">A.</tp:taxon-name-part><tp:taxon-name-part taxon-name-part-type="species" reg="virgineoides">virgineoides</tp:taxon-name-part></tp:taxon-name></italic> in natural habitat (TM 14-413).</p></caption><graphic xmlns:xlink="http://www.w3.org/1999/xlink" xlink:href="mycokeys-37-073-g004.jpg" position="float" orientation="portrait" xlink:type="simple" id="oo_220329.jpg"/></fig><fig id="F5" position="float" orientation="portrait"><label>Figure 5.</label><caption><p>Microscopic features of <italic><tp:taxon-name><tp:taxon-name-part taxon-name-part-type="genus" reg="Amanita">Amanita</tp:taxon-name-part></tp:taxon-name></italic> species. <bold>a, b</bold><italic><tp:taxon-name><tp:taxon-name-part taxon-name-part-type="genus" reg="Amanita">Amanita</tp:taxon-name-part><tp:taxon-name-part taxon-name-part-type="species" reg="griseoverrucosa">griseoverrucosa</tp:taxon-name-part></tp:taxon-name></italic> (TM 16-1247) <bold>a</bold> Basidiospores <bold>b</bold> Elements of universal veil from pileus surface <bold>c, d</bold><italic><tp:taxon-name><tp:taxon-name-part taxon-name-part-type="genus" reg="Amanita">Amanita</tp:taxon-name-part><tp:taxon-name-part taxon-name-part-type="species" reg="virgineoides">virgineoides</tp:taxon-name-part></tp:taxon-name></italic> (TM 14-413) <bold>c</bold> Basidiospores <bold>d</bold> Elements of universal veil from pileus surface.</p></caption><graphic xmlns:xlink="http://www.w3.org/1999/xlink" xlink:href="mycokeys-37-073-g005.jpg" position="float" orientation="portrait" xlink:type="simple" id="oo_220330.jpg"/></fig></tp:treatment-sec><tp:treatment-sec sec-type="habitat" id="SECID0EZYBG"><title>Habitat and distribution.</title><p>Solitary to gregarious, with plants of <tp:taxon-name><tp:taxon-name-part taxon-name-part-type="family">Fagaceae</tp:taxon-name-part></tp:taxon-name>, <tp:taxon-name><tp:taxon-name-part taxon-name-part-type="family">Pinaceae</tp:taxon-name-part></tp:taxon-name> and <tp:taxon-name><tp:taxon-name-part taxon-name-part-type="family">Ericaceae</tp:taxon-name-part></tp:taxon-name> (<italic><tp:taxon-name><tp:taxon-name-part taxon-name-part-type="genus" reg="Rhododendron">Rhododendron</tp:taxon-name-part><tp:taxon-name-part taxon-name-part-type="species" reg="arboretum">arboretum</tp:taxon-name-part></tp:taxon-name></italic>).</p></tp:treatment-sec><tp:treatment-sec sec-type="distribution" id="SECID0EZZBG"><title>Known distribution.</title><p>Currently known from China (<xref ref-type="bibr" rid="B38">Yang 2004</xref>, <xref ref-type="bibr" rid="B39">2015</xref>) and now India.</p></tp:treatment-sec><tp:treatment-sec sec-type="material" id="SECID0EH1BG"><title>Specimens examined.</title><p>INDIA, Uttarakhand, Pauri district, Phedkhal, at 1900 m a.s.l., <named-content xmlns:xlink="http://www.w3.org/1999/xlink" content-type="dwc:verbatimCoordinates" xlink:type="simple"><named-content content-type="geo-json" specific-use="{&#34;type&#34;:&#34;Point&#34;,&#34;coordinates&#34;:[78.853433,30.162133]}" id="NCID0EQ1BG" xlink:type="simple">30°09.728'N, 078°51.206'E</named-content></named-content>, 29 July 2016, T. Mehmood, TM 16-1228 (GUH-M-27010); same location, 26 August 2015, T. Mehmood, TM-15-971 (GUH-M-27011), 1910 m a.s.l., <named-content xmlns:xlink="http://www.w3.org/1999/xlink" content-type="dwc:verbatimCoordinates" xlink:type="simple"><named-content content-type="geo-json" specific-use="{&#34;type&#34;:&#34;Point&#34;,&#34;coordinates&#34;:[78.853567,30.162200]}" id="NCID0EY1BG" xlink:type="simple">30°09.732'N, 078°51.214'E</named-content></named-content>.</p></tp:treatment-sec><tp:treatment-sec sec-type="comments" id="SECID0E41BG"><title>Commentary.</title><p>Morphologically, the Indian collections of <italic><tp:taxon-name><tp:taxon-name-part taxon-name-part-type="genus" reg="Amanita">A.</tp:taxon-name-part><tp:taxon-name-part taxon-name-part-type="species" reg="griseoverrucosa">griseoverrucosa</tp:taxon-name-part></tp:taxon-name></italic> are characterised by a whitish to greyish-white pileus covered with easily detachable greyish-brown to dark grey, felted to verrucose universal veil remnants, a ventricose to clavate stipe base, broadly ellipsoid to ellipsoid basidiospores, universal veil on the pileus with abundant inflated cells and scattered filamentous, undifferentiated hyphae and the absence of clamp connections at bases of basidia. The characteristic features and molecular data from the Indian collections match rather well with the original description of <italic><tp:taxon-name><tp:taxon-name-part taxon-name-part-type="genus" reg="Amanita">A.</tp:taxon-name-part><tp:taxon-name-part taxon-name-part-type="species" reg="griseoverrucosa">griseoverrucosa</tp:taxon-name-part></tp:taxon-name></italic>, reported from China (<xref ref-type="bibr" rid="B38">Yang 2004</xref>).</p><p>The absence of clamp connections at the bases of basidia, ellipsoid to broadly ellipsoid basidiospores and abundant inflated cells with scattered hyphae in the universal veil placed this species in <italic><tp:taxon-name><tp:taxon-name-part taxon-name-part-type="genus" reg="Amanita">Amanita</tp:taxon-name-part></tp:taxon-name></italic> [sect. <tp:taxon-name><tp:taxon-name-part taxon-name-part-type="genus" reg="Lepidella">Lepidella</tp:taxon-name-part><tp:taxon-name-part taxon-name-part-type="infraspecific-rank">subsect.</tp:taxon-name-part><tp:taxon-name-part taxon-name-part-type="subsection" reg="Solitariae">Solitariae</tp:taxon-name-part></tp:taxon-name>] stirps <italic><tp:taxon-name><tp:taxon-name-part taxon-name-part-type="genus" reg="Cinereoconia">Cinereoconia</tp:taxon-name-part></tp:taxon-name></italic> (<xref ref-type="bibr" rid="B38">Yang 2004</xref>). Phylogenetically, both Indian (TM 16-1228) and Chinese (HKAS 38459) collections of <italic><tp:taxon-name><tp:taxon-name-part taxon-name-part-type="genus" reg="Amanita">A.</tp:taxon-name-part><tp:taxon-name-part taxon-name-part-type="species" reg="griseoverrucosa">griseoverrucosa</tp:taxon-name-part></tp:taxon-name></italic> are closely related to <italic><tp:taxon-name><tp:taxon-name-part taxon-name-part-type="genus" reg="Amanita">A.</tp:taxon-name-part><tp:taxon-name-part taxon-name-part-type="species" reg="cinereoconia">cinereoconia</tp:taxon-name-part></tp:taxon-name></italic> and <italic><tp:taxon-name><tp:taxon-name-part taxon-name-part-type="genus" reg="Amanita">A.</tp:taxon-name-part><tp:taxon-name-part taxon-name-part-type="species" reg="tullossiana">tullossiana</tp:taxon-name-part></tp:taxon-name></italic> (Fig. <xref ref-type="fig" rid="F1">1</xref>). <italic><tp:taxon-name><tp:taxon-name-part taxon-name-part-type="genus" reg="Amanita">Amanita</tp:taxon-name-part><tp:taxon-name-part taxon-name-part-type="species" reg="cinereoconia">cinereoconia</tp:taxon-name-part></tp:taxon-name></italic> has a white to greyish pileus covered with pulverulent to small warted universal veil remnants and elongate to cylindric basidiospores 8.5–11.5 × 5–6.5 µm (<xref ref-type="bibr" rid="B2">Bas 1969</xref>, <xref ref-type="bibr" rid="B13">Jenkins 1986</xref>). <italic><tp:taxon-name><tp:taxon-name-part taxon-name-part-type="genus" reg="Amanita">Amanita</tp:taxon-name-part><tp:taxon-name-part taxon-name-part-type="species" reg="griseoverrucosa">griseoverrucosa</tp:taxon-name-part></tp:taxon-name></italic> is also distinguished from <italic><tp:taxon-name><tp:taxon-name-part taxon-name-part-type="genus" reg="Amanita">Amanita</tp:taxon-name-part><tp:taxon-name-part taxon-name-part-type="species" reg="tullossiana">tullossiana</tp:taxon-name-part></tp:taxon-name></italic> (see above).</p></tp:treatment-sec><tp:treatment-sec><!--Section generated to contain objects referenced in tp:taxon-treatment.--><fig id="F1" position="float" orientation="portrait"><label>Figure 1.</label><caption><p>Phylogenetic relationships of <italic><tp:taxon-name><tp:taxon-name-part taxon-name-part-type="genus" reg="Amanita">Amanita</tp:taxon-name-part><tp:taxon-name-part taxon-name-part-type="species" reg="tullossiana">tullossiana</tp:taxon-name-part></tp:taxon-name></italic>, <italic><tp:taxon-name><tp:taxon-name-part taxon-name-part-type="genus" reg="Amanita">A.</tp:taxon-name-part><tp:taxon-name-part taxon-name-part-type="species" reg="griseoverrucosa">griseoverrucosa</tp:taxon-name-part></tp:taxon-name></italic> and <italic><tp:taxon-name><tp:taxon-name-part taxon-name-part-type="genus" reg="Amanita">A.</tp:taxon-name-part><tp:taxon-name-part taxon-name-part-type="species" reg="virgineoides">virgineoides</tp:taxon-name-part></tp:taxon-name></italic> inferred from nrLSU sequences using the Maximum Likelihood (<abbrev xmlns:xlink="http://www.w3.org/1999/xlink" xlink:title="Maximum Likelihood" id="ABBRID0EZYAG" xlink:type="simple">ML</abbrev>) method. Bootstrap support values (≥50%) obtained from maximum likelihood (<abbrev xmlns:xlink="http://www.w3.org/1999/xlink" xlink:title="Maximum Likelihood" id="ABBRID0E4YAG" xlink:type="simple">ML</abbrev>) analysis are shown above or beneath the branches at nodes. <italic><tp:taxon-name><tp:taxon-name-part taxon-name-part-type="genus" reg="Amanita">Amanita</tp:taxon-name-part><tp:taxon-name-part taxon-name-part-type="species" reg="tullossiana">tullossiana</tp:taxon-name-part></tp:taxon-name></italic>, <italic><tp:taxon-name><tp:taxon-name-part taxon-name-part-type="genus" reg="Amanita">A.</tp:taxon-name-part><tp:taxon-name-part taxon-name-part-type="species" reg="virgineoides">virgineoides</tp:taxon-name-part></tp:taxon-name></italic> and <italic><tp:taxon-name><tp:taxon-name-part taxon-name-part-type="genus" reg="Amanita">A.</tp:taxon-name-part><tp:taxon-name-part taxon-name-part-type="species" reg="griseoverrucosa">griseoverrucosa</tp:taxon-name-part></tp:taxon-name></italic> from India are highlighted in bold on the tree. GenBank accession numbers are provided after each species name and followed by country of origin.</p></caption><graphic xmlns:xlink="http://www.w3.org/1999/xlink" xlink:href="mycokeys-37-073-g001.jpg" position="float" orientation="portrait" xlink:type="simple" id="oo_220326.jpg"/></fig></tp:treatment-sec><ref-list><ref id="B38"><mixed-citation xmlns:xlink="http://www.w3.org/1999/xlink" xlink:type="simple"><person-group><name name-style="western"><surname>Yang</surname><given-names>ZL</given-names></name></person-group> (<year>2004</year>) <article-title>Two new species of <italic><tp:taxon-name><tp:taxon-name-part taxon-name-part-type="genus">Amanita</tp:taxon-name-part></tp:taxon-name></italic> (<tp:taxon-name><tp:taxon-name-part taxon-name-part-type="phylum">Basidiomycota</tp:taxon-name-part></tp:taxon-name>) from China.</article-title> In: <person-group><name name-style="western"><surname>Agerer</surname><given-names>R</given-names></name><name name-style="western"><surname>Piepenbring</surname><given-names>M</given-names></name><name name-style="western"><surname>Blanz</surname><given-names>P</given-names></name></person-group> (<role>Eds</role>) <issue-title>Frontiers in Basidiomycote Mycology.</issue-title><source>IHW Verlag, Eching</source>, <fpage>315</fpage>–<lpage>324</lpage>.</mixed-citation></ref><ref id="B39"><mixed-citation xmlns:xlink="http://www.w3.org/1999/xlink" xlink:type="simple"><person-group><name name-style="western"><surname>Yang</surname><given-names>ZL</given-names></name></person-group> (<year>2015</year>) Atlas of the Chinese species of <tp:taxon-name><tp:taxon-name-part taxon-name-part-type="family">Amanitaceae</tp:taxon-name-part></tp:taxon-name>. Science Press, Beijing. [in Chinese]</mixed-citation></ref><ref id="B2"><mixed-citation xmlns:xlink="http://www.w3.org/1999/xlink" xlink:type="simple"><person-group><name name-style="western"><surname>Bas</surname><given-names>C</given-names></name></person-group> (<year>1969</year>) <article-title>Morphology and subdivision of <italic><tp:taxon-name><tp:taxon-name-part taxon-name-part-type="genus">Amanita</tp:taxon-name-part></tp:taxon-name></italic> and monograph of its section <tp:taxon-name><tp:taxon-name-part taxon-name-part-type="section">Lepidella</tp:taxon-name-part></tp:taxon-name>.</article-title><source>Persoonia</source><volume>5</volume>: <fpage>285</fpage>–<lpage>579</lpage>.</mixed-citation></ref><ref id="B13"><mixed-citation xmlns:xlink="http://www.w3.org/1999/xlink" xlink:type="simple"><person-group><name name-style="western"><surname>Jenkins</surname><given-names>DT</given-names></name></person-group> (<year>1986</year>) <source><italic><tp:taxon-name><tp:taxon-name-part taxon-name-part-type="genus">Amanita</tp:taxon-name-part></tp:taxon-name></italic> of North America.</source><publisher-name>Mad River Press</publisher-name>, <publisher-loc>Eureka. California</publisher-loc>, <size units="page">198 pp</size>.</mixed-citation></ref></ref-list></tp:taxon-treatment>
