# Supplementary material for: Amanitatullossiana, a new species, and two new records of AmanitasectionLepidella from north-western Himalaya, India
Source: MycoKeys. 2018 Jul 31;(37):73–92. doi: 10.3897/mycokeys.37.26420 (PMC6108235; doi:10.3897/mycokeys.37.26420)
Supplement: XML Treatment for Amanita virgineoides [file mycokeys.37.26420-treatment3.xml]

<!DOCTYPE tp:taxon-treatment
  PUBLIC "-//TaxonX//DTD Taxonomic Treatment Publishing DTD v0 20100105//EN" "tax-treatment-NSO.dtd">
<tp:taxon-treatment xmlns:tp="http://www.plazi.org/taxpub"><tp:treatment-meta><kwd-group><label>Taxon classification</label><kwd><named-content xmlns:xlink="http://www.w3.org/1999/xlink" content-type="kingdom">Fungi</named-content></kwd><kwd><named-content xmlns:xlink="http://www.w3.org/1999/xlink" content-type="order">Agaricales</named-content></kwd><kwd><named-content xmlns:xlink="http://www.w3.org/1999/xlink" content-type="family">Amanitaceae</named-content></kwd></kwd-group><mixed-citation publication-type="journal"><person-group><name><surname>Hosen</surname><given-names>Md. Iqbal</given-names></name><name><surname>Mehmood</surname><given-names>Tahir</given-names></name><name><surname>Das</surname><given-names>Kanad</given-names></name><name><surname>Kudzma</surname><given-names>Linas V.</given-names></name><name><surname>Bhatt</surname><given-names>R. P.</given-names></name></person-group><article-title><italic><tp:taxon-name><tp:taxon-name-part taxon-name-part-type="genus" reg="Amanita">Amanita</tp:taxon-name-part><tp:taxon-name-part taxon-name-part-type="species" reg="tullossiana">tullossiana</tp:taxon-name-part></tp:taxon-name></italic>, a new species, and two new records of <tp:taxon-name><tp:taxon-name-part taxon-name-part-type="genus" reg="Amanita">Amanita</tp:taxon-name-part><tp:taxon-name-part taxon-name-part-type="infraspecific-rank">section</tp:taxon-name-part><tp:taxon-name-part taxon-name-part-type="section" reg="Lepidella">Lepidella</tp:taxon-name-part></tp:taxon-name> from north-western Himalaya, India</article-title><source>MycoKeys</source><day>31</day><month>7</month><year>2018</year><volume>2018</volume><issue>37</issue><fpage>73</fpage><lpage>92</lpage><pub-id pub-id-type="doi">10.3897/mycokeys.37.26420</pub-id></mixed-citation></tp:treatment-meta><tp:nomenclature><tp:taxon-name>
            <tp:taxon-name-part taxon-name-part-type="genus" reg="Amanita">Amanita</tp:taxon-name-part>
            <tp:taxon-name-part taxon-name-part-type="species" reg="virgineoides">virgineoides</tp:taxon-name-part>
          </tp:taxon-name><tp:taxon-authority>Bas, Persoonia 5: 435 (1969)</tp:taxon-authority><xref ref-type="fig" rid="F4">Figs 4c, d</xref><xref ref-type="fig" rid="F5">, 5c, d</xref></tp:nomenclature><tp:treatment-sec sec-type="description" id="SECID0EZAAI"><title>Description.</title><p><italic>Basidiomata</italic> medium-sized to large. <italic>Pileus</italic> 50–140 mm wide, white to slightly yellowish-white (1A2) with age, ovoid at first, hemispherical when expanding, later convex to plano-convex to flat; slightly depressed, dry, shiny, densely covered with conical to subconcal warts; margin appendiculate, incurved; context 8–13 mm thick, thinning evenly towards margin, white, turning yellowish-white (1A2) when cut or bruised. <italic>Universal veil on pileus</italic> as conical, subconic to pyramidal warts, 5–10 mm thick, white, easily detachable when touched, sometimes washed away by rains, turning slightly yellowish-white (1A2) with age. <italic>Lamellae</italic> 12–15 mm thick, free, white (17A1) crowded, with 8–9 lamellae per cm at margin; lamellulae attenuate, of 4–5 lengths, plentiful, white to cream. <italic>Stipe</italic> 75–140 × 26–22 mm (excluding bulb), white (16A1), slightly tapering upwards, the upper part covered by flocculent squamules, the lower part covered by irregularly arranged, conical to sub-conical warts; context white, solid, turning light yellowish (1A3) when cut or bruised. <italic>Bulb</italic> 23–29 × 23–30 mm, subglobose, ovoid to napiform, white, slightly yellowish-white with age. <italic>Universal veil on stipe base</italic> as white conical to subconical warts. <italic>Partial veil</italic> superior, white, submembranous, thick, covered with white conical warts, fragile, easily detachable when touched. <italic>Odour</italic> unpleasant. <italic>Taste</italic> not recorded. <italic>Spore print</italic> white.</p><p><italic>Basidiospores</italic> [180/9/4] (7.5–)8–10.5(–11) × (5.5–)5.8–7.5 µm, [<bold>L</bold> = 8–10 µm, <bold>L</bold>' = 9.05 µm; <bold>W</bold> = 6.0–6.7 µm, <bold>W</bold>' = 6.45 µm; Q = (1.22–)1.33–1.55(–1.66), <bold>Q</bold> = 1.33–1.46, <bold>Q</bold>' = 1.41], colourless, hyaline, thin walled, smooth, amyloid, broadly ellipsoid to ellipsoid; apiculus lateral to sublateral, up to 1 µm long; contents monoguttulate. <italic>Basidia</italic> (42–)48–51(–58) × (10–)11–12(–12.5) µm, 2 to 4-spored, thin-walled, colourless, hyaline; sterigmata up to 4 µm long; basal septa often clamped. <italic>Lamellar edge</italic> tissue sterile, with inflated cells; subglobose to pyriform 15–25 × 8–15) μm, thin walled, colourless, hyaline, clamps present. <italic>Subhymenium</italic> 30 µm thick, <italic>w<sub>st</sub>-near</italic> = 28–45 μm, <italic>w<sub>st</sub>-far</italic>= 35–50 μm, ramose, with inflated; ovoid to ellipsoid cells 12–18 × 8–14 μm; clamp present. <italic>Hymenophoral trama</italic>, bilateral, divergent; <italic>w<sub>cs</sub></italic>= 40–65 μm; lateral stratum comprising of inflated intercalary segment 30–65 × 8–20 μm, common; filamentous, undifferentiated hyphae 3–9 μm wide, thin-walled, colourless, hyaline, vascular hyphae rare; clamp present. <italic>Pileipellis</italic> hardly differentiated; filamentous hyphae 2–7 μm wide, interwoven, non-gelatinised, thin walled, colourless, hyaline. <italic>Universal veil on the pileus</italic> with elements anticlinally arranged; filamentous, undifferentiated hyphae 4–8 μm wide, abundant, branched, colourless, hyaline; inflated cells dominantly subglobose to pyriform 16–46 × 14–32 μm, broadly ellipsoid to fusiform 30–66 × 10–21 μm; clamp present. <italic>Universal veil on the stipe base</italic> with elements anticlinally arranged; filamentous, undifferentiated hyphae 4–7 µm wide, scattered to abundant, colourless, thin walled, hyaline; inflated cells dominantly globose to subglobose 20–50 × 18– 48 µm, broadly ellipsoid to ellipsoid 45–65 × 15–20 µm, thin walled, hyaline, colourless, clamps present. <italic>Partial veil</italic> abundant inflated cells subglobose to ellipsoid 15–36 × 12–28 μm, thin walled, colourless, hyaline; filamentous, undifferentiated hyphae 3–8 µm wide, dominant, colourless, thin walled, clamps present. <italic>Stipe context</italic> longitudinally acrophysalidic; filamentous hyphae 2–13 μm wide, acrophysalides measuring 120 –181 × 20–30 μm, dominant, colourless, thin walled, hyaline, clamps present. <italic>Clamp connections</italic> common.</p></tp:treatment-sec><tp:treatment-sec sec-type="Macrochemical tests on fresh basidiomata" id="SECID0EHDAI"><title>Macrochemical tests on fresh basidiomata.</title><p>Chemical reactions on pileus surface: 10% NH<sub>4</sub>OH - pinkish, 5% KOH - negative, 2% phenol - negative; and FeSO<sub>4</sub> crystals - negative on pileus and stipe context.</p></tp:treatment-sec><tp:treatment-sec sec-type="habitat" id="SECID0ERDAI"><title>Habitat and distribution.</title><p>Solitary to subgregarious in temperate mixed forest dominated by <italic><tp:taxon-name><tp:taxon-name-part taxon-name-part-type="genus" reg="Quercus">Quercus</tp:taxon-name-part></tp:taxon-name> leucotrichophora and Cedrus deodara</italic> at 1850–2050 m a.s.l.</p><p><italic>Known distribution</italic>: This species was originally described from Japan. It has also been reported from China (<xref ref-type="bibr" rid="B37">Yang 1997</xref>), South Korea (<xref ref-type="bibr" rid="B15">Kim et al. 1993</xref>), Thailand (<xref ref-type="bibr" rid="B23">Sanmee et al. 2008</xref>) and now India.</p></tp:treatment-sec><tp:treatment-sec sec-type="material" id="SECID0EPEAI"><title>Specimens examined.</title><p>INDIA, Uttarakhand, Pauri district, Phedkhal, 24 August 2014, T. Mehmood, TM 14-413 (RET 717-9); same location, 12 August 2015, T. Mehmood, TM 15-917 (GUH-M-27012); same location, 16 July 2016, T. Mehmood, TM 16-1098 (GUH-M-27013); same location, 24 July 2017, T. Mehmood, TM 17-1468 (GUH-M-27014).</p></tp:treatment-sec><tp:treatment-sec sec-type="comments" id="SECID0EUEAI"><title>Commentary.</title><p>An Indian collection (RET 717-9) is grouped phylogenetically with Chinese material of <italic><tp:taxon-name><tp:taxon-name-part taxon-name-part-type="genus" reg="Amanita">A.</tp:taxon-name-part><tp:taxon-name-part taxon-name-part-type="species" reg="virgineoides">virgineoides</tp:taxon-name-part></tp:taxon-name></italic> (HKAS 79691, GenBank nrLSU: <ext-link xmlns:xlink="http://www.w3.org/1999/xlink" ext-link-type="gen" xlink:href="KJ466495" xlink:type="simple">KJ466495</ext-link> and HKAS 77278, GenBank nrLSU: <ext-link xmlns:xlink="http://www.w3.org/1999/xlink" ext-link-type="gen" xlink:href="KC429043" xlink:type="simple">KC429043</ext-link>), with pairwise genetic divergence between their nrLSU sequences = 0.35% (might be intragenomic heterogeneity present amongst collections as the sequence was not clean). It is worth mentioning that there is no genetic distance between <italic>rpb2</italic> sequences derived from the Chinese (HKAS 79691, GenBank <italic>rpb2</italic>: <ext-link xmlns:xlink="http://www.w3.org/1999/xlink" ext-link-type="gen" xlink:href="KJ466663" xlink:type="simple">KJ466663</ext-link>) and Indian (RET 717-9) collections. The evidence suggests that the two collections could be conspecific and exhibiting a minor intra-specific variability. In addition, the sample size is also small. For these reasons, we do not feel justified in erecting a new species or subspecies. Interestingly, another Chinese collection (HKAS 18394), labelled as <italic><tp:taxon-name><tp:taxon-name-part taxon-name-part-type="genus" reg="Amanita">A.</tp:taxon-name-part><tp:taxon-name-part taxon-name-part-type="species" reg="virgineoides">virgineoides</tp:taxon-name-part></tp:taxon-name></italic> (GenBank nrLSU: <ext-link xmlns:xlink="http://www.w3.org/1999/xlink" ext-link-type="gen" xlink:href="AF024484" xlink:type="simple">AF024484</ext-link>, <xref ref-type="bibr" rid="B35">Weiß et al. 1998</xref>), is also grouped with the Indian collection, but the sequence derived from this collection is divergent from the two previously cited collections (Fig. <xref ref-type="fig" rid="F1">1</xref>). However, the habit and size of the basidiomata and basidiospores of the Indian collections match well with those characters in the descriptions of <italic><tp:taxon-name><tp:taxon-name-part taxon-name-part-type="genus" reg="Amanita">A.</tp:taxon-name-part><tp:taxon-name-part taxon-name-part-type="species" reg="virgineoides">virgineoides</tp:taxon-name-part></tp:taxon-name></italic> provided by <xref ref-type="bibr" rid="B2">Bas (1969)</xref> and <xref ref-type="bibr" rid="B37">Yang (1997</xref>, <xref ref-type="bibr" rid="B39">2015</xref>). Therefore, the Indian collection (RET 717-9) is being treated here as <italic><tp:taxon-name><tp:taxon-name-part taxon-name-part-type="genus" reg="Amanita">A.</tp:taxon-name-part><tp:taxon-name-part taxon-name-part-type="species" reg="virgineoides">virgineoides</tp:taxon-name-part></tp:taxon-name></italic> – a new record for India.</p><p><italic><tp:taxon-name><tp:taxon-name-part taxon-name-part-type="genus" reg="Amanita">Amanita</tp:taxon-name-part><tp:taxon-name-part taxon-name-part-type="species" reg="virgineoides">virgineoides</tp:taxon-name-part></tp:taxon-name></italic> belongs to <italic><tp:taxon-name><tp:taxon-name-part taxon-name-part-type="genus" reg="Amanita">Amanita</tp:taxon-name-part></tp:taxon-name></italic> [sect. <tp:taxon-name><tp:taxon-name-part taxon-name-part-type="genus" reg="Lepidella">Lepidella</tp:taxon-name-part><tp:taxon-name-part taxon-name-part-type="infraspecific-rank">subsect.</tp:taxon-name-part><tp:taxon-name-part taxon-name-part-type="subsection" reg="Solitariae">Solitariae</tp:taxon-name-part></tp:taxon-name>] stirps <italic><tp:taxon-name><tp:taxon-name-part taxon-name-part-type="genus" reg="Virgineoides">Virgineoides</tp:taxon-name-part></tp:taxon-name></italic> because of the presence of conical to subconical warts on the pileus surface which consist of inflated cells rather abundant hyphae, the presence of clamp connections at the bases of basidia and the broadly ellipsoid basidiospores (<xref ref-type="bibr" rid="B2">Bas 1969</xref>, <xref ref-type="bibr" rid="B37">Yang 1997</xref>). In stirps <italic><tp:taxon-name><tp:taxon-name-part taxon-name-part-type="genus" reg="Virgineoides">Virgineoides</tp:taxon-name-part></tp:taxon-name></italic>, <italic><tp:taxon-name><tp:taxon-name-part taxon-name-part-type="genus" reg="Amanita">A.</tp:taxon-name-part><tp:taxon-name-part taxon-name-part-type="species" reg="gracilior">gracilior</tp:taxon-name-part></tp:taxon-name></italic> Bas &amp; Honrubia and <italic><tp:taxon-name><tp:taxon-name-part taxon-name-part-type="genus" reg="Amanita">A.</tp:taxon-name-part><tp:taxon-name-part taxon-name-part-type="species" reg="miculifera">miculifera</tp:taxon-name-part></tp:taxon-name></italic> Bas &amp; Hatanaka resemble <italic><tp:taxon-name><tp:taxon-name-part taxon-name-part-type="genus" reg="Amanita">A.</tp:taxon-name-part><tp:taxon-name-part taxon-name-part-type="species" reg="virgineoides">virgineoides</tp:taxon-name-part></tp:taxon-name></italic> morphologically. <italic><tp:taxon-name><tp:taxon-name-part taxon-name-part-type="genus" reg="Amanita">Amanita</tp:taxon-name-part><tp:taxon-name-part taxon-name-part-type="species" reg="gracilior">gracilior</tp:taxon-name-part></tp:taxon-name></italic>, originally described from Spain, has a white pileus turning yellowish-brown with age, a rooting base and elongate basidiospores 10–11.5 × 5.5–6.5 µm, with a higher <bold>Q</bold>' value = 1.8 (<xref ref-type="bibr" rid="B2">Bas 1969</xref>). <italic><tp:taxon-name><tp:taxon-name-part taxon-name-part-type="genus" reg="Amanita">Amanita</tp:taxon-name-part><tp:taxon-name-part taxon-name-part-type="species" reg="miculifera">miculifera</tp:taxon-name-part></tp:taxon-name></italic>, originally described from Japan, has a pearl grey pileus and a stipe with a notably radicating basal bulb (<xref ref-type="bibr" rid="B3">Bas and Hatanaka 1984</xref>, <xref ref-type="bibr" rid="B37">Yang 1997</xref>). The white basidiomata of <italic><tp:taxon-name><tp:taxon-name-part taxon-name-part-type="genus" reg="Amanita">A.</tp:taxon-name-part><tp:taxon-name-part taxon-name-part-type="species" reg="virgineoides">virgineoides</tp:taxon-name-part></tp:taxon-name></italic> also resembles the basidiomata of other of Bas’ stirpes. In creating these stirpes, Bas morphologically segregated these taxa from <italic><tp:taxon-name><tp:taxon-name-part taxon-name-part-type="genus" reg="Amanita">A.</tp:taxon-name-part><tp:taxon-name-part taxon-name-part-type="species" reg="virgineoides">virgineoides</tp:taxon-name-part></tp:taxon-name></italic> (<xref ref-type="bibr" rid="B2">Bas 1969</xref>).</p></tp:treatment-sec><tp:treatment-sec><!--Section generated to contain objects referenced in tp:taxon-treatment.--><fig id="F4" position="float" orientation="portrait"><label>Figure 4.</label><caption><p><tp:taxon-name><tp:taxon-name-part taxon-name-part-type="genus" reg="Basidiomata">Basidiomata</tp:taxon-name-part></tp:taxon-name> of <italic><tp:taxon-name><tp:taxon-name-part taxon-name-part-type="genus" reg="Amanita">Amanita</tp:taxon-name-part></tp:taxon-name></italic> species. <bold>a, b</bold> Basidiomata of <italic><tp:taxon-name><tp:taxon-name-part taxon-name-part-type="genus" reg="Amanita">A.</tp:taxon-name-part><tp:taxon-name-part taxon-name-part-type="species" reg="griseoverrucosa">griseoverrucosa</tp:taxon-name-part></tp:taxon-name></italic> in natural habitat (TM 16-1228) <bold>c, b</bold> Basidiomata of <italic><tp:taxon-name><tp:taxon-name-part taxon-name-part-type="genus" reg="Amanita">A.</tp:taxon-name-part><tp:taxon-name-part taxon-name-part-type="species" reg="virgineoides">virgineoides</tp:taxon-name-part></tp:taxon-name></italic> in natural habitat (TM 14-413).</p></caption><graphic xmlns:xlink="http://www.w3.org/1999/xlink" xlink:href="mycokeys-37-073-g004.jpg" position="float" orientation="portrait" xlink:type="simple" id="oo_220329.jpg"/></fig><fig id="F5" position="float" orientation="portrait"><label>Figure 5.</label><caption><p>Microscopic features of <italic><tp:taxon-name><tp:taxon-name-part taxon-name-part-type="genus" reg="Amanita">Amanita</tp:taxon-name-part></tp:taxon-name></italic> species. <bold>a, b</bold><italic><tp:taxon-name><tp:taxon-name-part taxon-name-part-type="genus" reg="Amanita">Amanita</tp:taxon-name-part><tp:taxon-name-part taxon-name-part-type="species" reg="griseoverrucosa">griseoverrucosa</tp:taxon-name-part></tp:taxon-name></italic> (TM 16-1247) <bold>a</bold> Basidiospores <bold>b</bold> Elements of universal veil from pileus surface <bold>c, d</bold><italic><tp:taxon-name><tp:taxon-name-part taxon-name-part-type="genus" reg="Amanita">Amanita</tp:taxon-name-part><tp:taxon-name-part taxon-name-part-type="species" reg="virgineoides">virgineoides</tp:taxon-name-part></tp:taxon-name></italic> (TM 14-413) <bold>c</bold> Basidiospores <bold>d</bold> Elements of universal veil from pileus surface.</p></caption><graphic xmlns:xlink="http://www.w3.org/1999/xlink" xlink:href="mycokeys-37-073-g005.jpg" position="float" orientation="portrait" xlink:type="simple" id="oo_220330.jpg"/></fig><fig id="F1" position="float" orientation="portrait"><label>Figure 1.</label><caption><p>Phylogenetic relationships of <italic><tp:taxon-name><tp:taxon-name-part taxon-name-part-type="genus" reg="Amanita">Amanita</tp:taxon-name-part><tp:taxon-name-part taxon-name-part-type="species" reg="tullossiana">tullossiana</tp:taxon-name-part></tp:taxon-name></italic>, <italic><tp:taxon-name><tp:taxon-name-part taxon-name-part-type="genus" reg="Amanita">A.</tp:taxon-name-part><tp:taxon-name-part taxon-name-part-type="species" reg="griseoverrucosa">griseoverrucosa</tp:taxon-name-part></tp:taxon-name></italic> and <italic><tp:taxon-name><tp:taxon-name-part taxon-name-part-type="genus" reg="Amanita">A.</tp:taxon-name-part><tp:taxon-name-part taxon-name-part-type="species" reg="virgineoides">virgineoides</tp:taxon-name-part></tp:taxon-name></italic> inferred from nrLSU sequences using the Maximum Likelihood (<abbrev xmlns:xlink="http://www.w3.org/1999/xlink" xlink:title="Maximum Likelihood" id="ABBRID0EZYAG" xlink:type="simple">ML</abbrev>) method. Bootstrap support values (≥50%) obtained from maximum likelihood (<abbrev xmlns:xlink="http://www.w3.org/1999/xlink" xlink:title="Maximum Likelihood" id="ABBRID0E4YAG" xlink:type="simple">ML</abbrev>) analysis are shown above or beneath the branches at nodes. <italic><tp:taxon-name><tp:taxon-name-part taxon-name-part-type="genus" reg="Amanita">Amanita</tp:taxon-name-part><tp:taxon-name-part taxon-name-part-type="species" reg="tullossiana">tullossiana</tp:taxon-name-part></tp:taxon-name></italic>, <italic><tp:taxon-name><tp:taxon-name-part taxon-name-part-type="genus" reg="Amanita">A.</tp:taxon-name-part><tp:taxon-name-part taxon-name-part-type="species" reg="virgineoides">virgineoides</tp:taxon-name-part></tp:taxon-name></italic> and <italic><tp:taxon-name><tp:taxon-name-part taxon-name-part-type="genus" reg="Amanita">A.</tp:taxon-name-part><tp:taxon-name-part taxon-name-part-type="species" reg="griseoverrucosa">griseoverrucosa</tp:taxon-name-part></tp:taxon-name></italic> from India are highlighted in bold on the tree. GenBank accession numbers are provided after each species name and followed by country of origin.</p></caption><graphic xmlns:xlink="http://www.w3.org/1999/xlink" xlink:href="mycokeys-37-073-g001.jpg" position="float" orientation="portrait" xlink:type="simple" id="oo_220326.jpg"/></fig></tp:treatment-sec><ref-list><ref id="B37"><mixed-citation xmlns:xlink="http://www.w3.org/1999/xlink" xlink:type="simple"><person-group><name name-style="western"><surname>Yang</surname><given-names>ZL</given-names></name></person-group> (<year>1997</year>) <article-title>Die <italic><tp:taxon-name><tp:taxon-name-part taxon-name-part-type="genus">Amanita</tp:taxon-name-part></tp:taxon-name></italic>-Arten von Südwestchina.</article-title><source>Bibliotheca Mycologica</source><volume>170</volume>: <fpage>1</fpage>–<lpage>240</lpage>.</mixed-citation></ref><ref id="B15"><mixed-citation xmlns:xlink="http://www.w3.org/1999/xlink" xlink:type="simple"><person-group><name name-style="western"><surname>Kim</surname><given-names>YS</given-names></name><name name-style="western"><surname>Suck</surname><given-names>SJ</given-names></name><name name-style="western"><surname>Park</surname><given-names>YH</given-names></name><name name-style="western"><surname>Cha</surname><given-names>DY</given-names></name></person-group> (<year>1993</year>) <italic><tp:taxon-name><tp:taxon-name-part taxon-name-part-type="genus">Amanita</tp:taxon-name-part></tp:taxon-name></italic> in Korea. Proceedings of the First Korea-China Joint Seminar for Mycology. Seoul, Dec. 2–5, 114–127.</mixed-citation></ref><ref id="B23"><mixed-citation xmlns:xlink="http://www.w3.org/1999/xlink" xlink:type="simple"><person-group><name name-style="western"><surname>Sanmee</surname><given-names>R</given-names></name><name name-style="western"><surname>Tulloss</surname><given-names>RE</given-names></name><name name-style="western"><surname>Lumyong</surname><given-names>P</given-names></name><name name-style="western"><surname>Dell</surname><given-names>B</given-names></name><name name-style="western"><surname>Lumyong</surname><given-names>S</given-names></name></person-group> (<year>2008</year>) <article-title>Studies on <italic><tp:taxon-name><tp:taxon-name-part taxon-name-part-type="genus">Amanita</tp:taxon-name-part></tp:taxon-name></italic> (<tp:taxon-name><tp:taxon-name-part taxon-name-part-type="class">Basidiomycetes</tp:taxon-name-part></tp:taxon-name>: <tp:taxon-name><tp:taxon-name-part taxon-name-part-type="family">Amanitaceae</tp:taxon-name-part></tp:taxon-name>) in Northern Thailand.</article-title><source>Fungal Diversity</source><volume>32</volume>: <fpage>97</fpage>–<lpage>123</lpage>.</mixed-citation></ref><ref id="B35"><mixed-citation xmlns:xlink="http://www.w3.org/1999/xlink" xlink:type="simple"><person-group><name name-style="western"><surname>Weiß</surname><given-names>M</given-names></name><name name-style="western"><surname>Yang</surname><given-names>ZL</given-names></name><name name-style="western"><surname>Oberwinkler</surname><given-names>F</given-names></name></person-group> (<year>1998</year>) <article-title>Molecular phylogenetic studies in the genus <italic><tp:taxon-name><tp:taxon-name-part taxon-name-part-type="genus">Amanita</tp:taxon-name-part></tp:taxon-name></italic>.</article-title><source>Canadian Journal of Botany</source><volume>76</volume>: <fpage>1170</fpage>–<lpage>1179</lpage>. <ext-link xlink:type="simple" ext-link-type="doi" xlink:href="10.1139/b98-129">https://doi.org/10.1139/b98-129</ext-link></mixed-citation></ref><ref id="B2"><mixed-citation xmlns:xlink="http://www.w3.org/1999/xlink" xlink:type="simple"><person-group><name name-style="western"><surname>Bas</surname><given-names>C</given-names></name></person-group> (<year>1969</year>) <article-title>Morphology and subdivision of <italic><tp:taxon-name><tp:taxon-name-part taxon-name-part-type="genus">Amanita</tp:taxon-name-part></tp:taxon-name></italic> and monograph of its section <tp:taxon-name><tp:taxon-name-part taxon-name-part-type="section">Lepidella</tp:taxon-name-part></tp:taxon-name>.</article-title><source>Persoonia</source><volume>5</volume>: <fpage>285</fpage>–<lpage>579</lpage>.</mixed-citation></ref><ref id="B39"><mixed-citation xmlns:xlink="http://www.w3.org/1999/xlink" xlink:type="simple"><person-group><name name-style="western"><surname>Yang</surname><given-names>ZL</given-names></name></person-group> (<year>2015</year>) Atlas of the Chinese species of <tp:taxon-name><tp:taxon-name-part taxon-name-part-type="family">Amanitaceae</tp:taxon-name-part></tp:taxon-name>. Science Press, Beijing. [in Chinese]</mixed-citation></ref><ref id="B3"><mixed-citation xmlns:xlink="http://www.w3.org/1999/xlink" xlink:type="simple"><person-group><name name-style="western"><surname>Bas</surname><given-names>C</given-names></name><name name-style="western"><surname>Hatanaka</surname><given-names>SI</given-names></name></person-group> (<year>1984</year>) <article-title>An undescribed species of <tp:taxon-name><tp:taxon-name-part taxon-name-part-type="genus">Amanita</tp:taxon-name-part><tp:taxon-name-part taxon-name-part-type="infraspecific-rank">section</tp:taxon-name-part><tp:taxon-name-part taxon-name-part-type="section">Lepidella</tp:taxon-name-part></tp:taxon-name> from Japan.</article-title><source>Persoonia</source><volume>12</volume>: <fpage>321</fpage>–<lpage>325</lpage>.</mixed-citation></ref></ref-list></tp:taxon-treatment>
